# Supplementary material for: Coniferous-to-broadleaved forest conversion in subtropical coastal sandy lands enhances soil component respiration: coupled driving effects and mechanisms for improved carbon sequestration stability
Source: Front Plant Sci. 2026 Jun 3;17:1825439. doi: 10.3389/fpls.2026.1825439 (PMC13274480; doi:10.3389/fpls.2026.1825439)
Supplement: Supplementary file 1 [file Table1.xlsx]

## Sheet: Soil respiration
Tree species	Treatment	Jan	Feb	Mar	Apr	May	Jun	Jul	Aug	Sep	Oct	Nov	Dec	Jan	Feb	Mar	Apr	May	Jun	Jul	Aug	Sep	Oct	Nov	Dec
Eucalyptus urophylla × E. grandis	Control	1.6	2.5	2.88	6.61167	2.9	5.85	4.33455	3.09	4.18	2.935	4.2	2.65	1.7	2.48	1.7	6.3	3.25	4.19	4.79	4.8	4.52	3.84	3.36	2.46	Unified unit:(μmol m⁻²·s⁻¹)
Eucalyptus urophylla × E. grandis	Control	2.22	1.76	1.61	3.52667	4.97	5.06	4.81545	3.05	3.44	2.852	4.14	2.64	2.27	2.46	2.209	5.2	3.28	4.41	4.23	3.23	4.61	3.87	3.38	2.96
Eucalyptus urophylla × E. grandis	Control	1.16	2.46	0.67	2.08083	5.19	5.55	3.96364	3.37	3.86	2.538	3.62	2.61	1.54	2.46	1.445	4.44	5.31	3.25	4.82	3.85	3.2	4.56	3.34	2.5
Eucalyptus urophylla × E. grandis	Control	1.79	2.45	1.58	3.0225	5.58	5.26	3.73545	2.37	2.83	2.431	3.06	2.64	1.21	2.46667	1.78467	5.69	3.3	3.3	3.12	4.87	3.6	3.88	2.45	2.48
Eucalyptus urophylla × E. grandis	Root exclusion	0.86	1.49	0.8	1.38917	3.98	3.57	3.07091	4.25	2.56	2.55	3.42	1.73	1.61	1.58	1.594	5.4	2.13	2.97	3.38	3.38	2.22	2.62	3.22	1.5
Eucalyptus urophylla × E. grandis	Root exclusion	1.02	1.48	0.84	1.5925	4.65	4	3.08455	2.21	2.65	1.919	2.68	1.69	1.54	1.52	1.341	5.43	3.12	2.9	2.59	3.49	3.34	2.69	2.26	1.51
Eucalyptus urophylla × E. grandis	Root exclusion	0.68	1.57	0.52	1.26167	3.85	3.24	2.54	1.49	2	1.495	2.4	1.72	1.06	1.58	0.87	4.27	3.18	2.9	2.43	2.49	2.41	2.64	2.26	2.52
Eucalyptus urophylla × E. grandis	Root exclusion	0.69	1.49	0.67	1.25167	3.96	3.81	2.82273	1.4	1.78	1.51	1.89	1.7	1.32	1.56	1.28	2.5	2.17	3.05	4.55	2.4	3.24	2.69	2.23	1.52
Eucalyptus urophylla × E. grandis	Litter removal	1.42	1.44	1.35	2.31	4.32	4.74	3.32	2.16	3.56	2.03	3.03	1.5	1.2	1.39	1.43	3.03	1.96	2.63	2.97	3.1	2.88	2.37	2.04	1.42
Eucalyptus urophylla × E. grandis	Litter removal	1.26	0.96	0.86	1.61	3.34	3.21	2.57	1.87	2.84	1.55	2.57	1.47	1.02	1.38	1.01	1.85	1.99	2.76	3.31	3.18	3.12	2.38	2.01	1.41
Eucalyptus urophylla × E. grandis	Litter removal	1.09	1.48	0.59	1.37	3.26	2.52	1.86	1.23	1.93	1.09	1.59	1.48	0.8	1.4	0.72	1.19	2.04	2.78	3.25	3.2	3.01	2.36	2.06	1.42
Eucalyptus urophylla × E. grandis	Litter removal	1.36	1.47	0.89	1.95	4.86	3.81	2.89	1.97	3.2	2.32	2.96	1.5	1.85	2.48	1.8	1.41	2.02	2.74	3.12	3.09	2.96	2.41	2.07	1.45
Pinus elliottii	Control	1.25	1.29	1.27	1.862	2.57	2.63	3.18273	2.98	3.87	1.92909	1.84	1.35	1.12	1.31	1.712	3.81	2.25	3.46	4.26	3.88	3.47	2.82	2.11	1.24
Pinus elliottii	Control	1.28	1.21	0.99	1.488	3.41	3.88	3.58	2.36	3.45	1.84091	1.51	1.36	1.31	1.31	1.692	3.21	2.38	3.91	4.34	3.98	3.1	2.77	3.17	1.24
Pinus elliottii	Control	1.66	1.42	1.3	1.97	4.23	4.18	3.71727	3.3	3.85	1.87	1.87	1.42	1.36	1.28	1.444	2.25	4.21	4.66	5.8	2.95	2.88	3.12	2.4	2.1
Pinus elliottii	Control	1.2	1.3	1.12	1.665	3.15	3.04	3.25818	2.67	3.58	2.00273	2.18	1.39	1.15	1.3	1.62	3.19	3.19	3.49	4.2	3.91	3.44	3	2.2	1.27
Pinus elliottii	Root exclusion	0.95	0.98	0.93	1.699	3.78	3.49	3.75636	2.71	3.68	1.85545	1.59	1.09	1.12	0.99	1.64	4.46	1.92	1.56	3.05	2.98	2.7	2.69	2.22	1.94
Pinus elliottii	Root exclusion	0.67	0.73	0.54	0.976	3.45	3.79	3.08364	1.89	2.93	1.14364	1.03	1.07	0.77	1	1.64	3.36	1.23	2.98	3.54	3.18	2.74	2.74	2.07	0.98
Pinus elliottii	Root exclusion	0.83	0.85	0.65	2.175	3.43	3.57	4.13273	3.39	3.84	2.25273	1.82	1.13	1.06	0.99	1.64	1.22	1.5	1.9	4.68	2.18	2.66	2.65	2.19	1.86
Pinus elliottii	Root exclusion	0.78	0.92	0.73	1.598	3.31	2.89	3.36636	3.36	3.09	1.58545	1.68	1.1	0.92	0.99	1.64	2.61	2.2	2.6	3.07	2.99	2.66	2.5	2.19	1.03
Pinus elliottii	Litter removal	1.51	1.43	1.48	1.83	2.34	3.65	4.37	3.64	3.73	3.59	1.98	1.46	1.27	1.42	1.69	4.35	2.06	3	3.03	3.02	2.81	2.41	2.13	1.44
Pinus elliottii	Litter removal	1.5	1.71	1.56	1.29	1.62	2.03	2.07	2.19	1.76	2.01	1.59	1.44	1.03	1.44	1.79	2.25	2.07	3.26	3.19	3.1	2.53	2.48	2.02	1.41
Pinus elliottii	Litter removal	1.51	1.6	1.69	1.56	1.87	3.27	3.55	2.33	1.99	2.57	1.86	1.44	2.21	1.41	1.5	0.71	2.09	2.82	3.02	3.04	1.74	2.43	2.12	1.44
Pinus elliottii	Litter removal	1.6	1.59	1.44	1.83	2.48	2.96	3.27	2.96	2.83	3.63	2.34	1.46	1.17	1.3	1.6	0.77	2.23	2.94	3.01	3.06	2.79	2.43	2.12	1.44

## Sheet: Soil temperature
Tree species	Treatment	Jan	Feb	Mar	Apr	May	Jun	Jul	Aug	Sep	Oct	Nov	Dec	Jan	Feb	Mar	Apr	May	Jun	Jul	Aug	Sep	Oct	Nov	Dec
Eucalyptus urophylla × E. grandis	Control	15.5	16.45	17.4	20.34	25.1	26.5	27.25	27.1	27.5	25.03	22.1	17.6	13.1	16.24	19.38	22.8	22.2	27.11	29.67	29.71	28.55	25.42	22.86	16.88	Unified unit:(°C)
Eucalyptus urophylla × E. grandis	Control	14.9	9.37	17.1	19.87	25.3	27.5	27.4	27.4	27.1	24.81	21.9	17.5	13.1	16.13	19.16	22.4	22.4	28.11	29.97	29.81	28.95	25.6	22.96	16.98
Eucalyptus urophylla × E. grandis	Control	15.2	16.15	17.1	20.25	25.5	26.8	27.63	27.3	27.8	25.12	21.7	17.3	12.9	16.12	19.34	22.4	22.6	27.41	29.82	29.91	29.05	25.72	22.76	17.18
Eucalyptus urophylla × E. grandis	Control	15	16.05	17.1	20.75	25.3	27	27.55	27.4	27.7	24.89	21.8	17.5	13.2	16.15	19.3	22.5	22.5	27.61	30.07	30.01	29.25	25.65	23.36	17
Eucalyptus urophylla × E. grandis	Root exclusion	14.1	15.75	17.4	20.3833	25.3	26.8	27.3909	27.4	27.3	25.1182	22	18.2	14.4	16.7389	19.0778	22.8	22.2	26.95	29.67	29.71	28.5	25.43	22.86	16.88
Eucalyptus urophylla × E. grandis	Root exclusion	14.5	15.7	16.8	20.225	25.2	26.4	27.3455	27.5	27.5	24.9273	22.3	17.8	13.3	16.0944	18.8889	23.5	23.4	27.11	28.59	29.77	28.6	25.5	22.79	16.67
Eucalyptus urophylla × E. grandis	Root exclusion	15.7	16.6	17.5	20.65	25.6	27.2	27.9091	27.9	28.2	25.6273	22.3	18.15	14	16.7778	19.5556	22.7	23.45	27.15	28.53	28.45	28.4	25.47	22.64	18.89
Eucalyptus urophylla × E. grandis	Root exclusion	14.5	15.8	17.1	20.7333	25.7	27.2	27.9818	27.9	27.9	25.5273	22.4	17.9	13.4	16.5	19.2	22.7	22.23	27.28	29.88	28.39	28.38	25.5	22.55	16.79
Eucalyptus urophylla × E. grandis	Litter removal	15.6	16.25	16.9	21.525	25.2	26.7	28.0727	27.4	27.7	25.5909	21	16.9	12.8	16.0389	19.2778	22.8	22.6	28.1	29.5	29.6	28.7	25.6	22.9	17.2
Eucalyptus urophylla × E. grandis	Litter removal	15	8.91	16.5	21.7917	25.4	27.5	28.0909	27.6	28.3	25.7273	21.1	16.6	12.1	15.8944	19.6889	22.6	23.1	27.5	28.7	29.7	28.9	25.8	23.5	16.5
Eucalyptus urophylla × E. grandis	Litter removal	16.1	16.75	17.4	22.9	26.3	27.3	29.5909	28.1	28.5	26.3909	20.7	16.7	12.7	16.1	19.5	22.9	22.4	27.6	29.6	30.1	29.4	26.1	22.8	16.8
Eucalyptus urophylla × E. grandis	Litter removal	15.9	16.55	17.2	22.8417	26.8	27.6	29.0909	28	29.1	26.5909	21.2	16.95	12.7	16	19.5	23	22.7	28.2	30.1	29.9	29.1	26.4	23.2	17.1
Pinus elliottii	Control	16.4	16.22	16.03	20.94	25.7	27	26.9	26.3	26.6	24.9	21.3	16.8	12.3	16.408	20.52	23.1	22.8	27.61	28.91	29.97	27.65	25.32	22.06	16.08
Pinus elliottii	Control	17.8	15.51	13.21	21.4	26.3	28.5	27.16	26.6	26.8	25.11	21.6	16.85	12.1	16.42	20.04	24.2	23.4	29.01	29.21	30.17	27.65	25.12	22.36	16.08
Pinus elliottii	Control	18.4	17.35	16.29	20.83	25.5	26.9	26.8	26.5	26.6	24.88	21.8	17.3	12.8	16.179	19.86	22.8	22.6	27.71	29.11	29.87	27.85	25.52	22.46	16.58
Pinus elliottii	Control	18.1	16.36	14.61	21.15	25.4	27.1	26.84	26.4	26.5	24.75	21.7	17.1	12.5	16.3357	20.14	22.9	22.5	27.71	29.01	29.79	27.55	25.12	22.56	16.38
Pinus elliottii	Root exclusion	16.8	16.275	15.75	20.96	25.3	27.3	26.9182	26.5	26.7	24.8455	22.2	17.15	12.1	16.378	20.656	23.1	22.2	27.11	29.67	29.71	28.55	25.42	22.86	16.88
Pinus elliottii	Root exclusion	16.4	13.69	10.98	21.22	26.6	28.1	27.0364	26.8	26.8	25.0091	21.6	17.05	12.5	16.431	20.656	23.6	21.05	27.61	25.82	24.82	28.51	25.66	22.69	15.7
Pinus elliottii	Root exclusion	17.5	15.055	12.61	21.02	25.3	27.4	26.7636	26.7	26.7	24.8364	22.1	17.5	12.9	16.348	20.656	22.8	21.98	27.22	26.66	25.66	28.32	25.38	22.76	16.72
Pinus elliottii	Root exclusion	17.8	15.715	13.63	20.77	25.2	27.1	26.9727	26.3	26.3	24.6273	22.1	17.3	12.5	16.3857	20.656	22.5	22.4	26.9	26.79	29.55	27.99	24.99	22.78	15.79
Pinus elliottii	Litter removal	16.1	16.54	16.98	22.08	25.5	28.1	27.0091	26.3	26.6	25.1273	21.2	16.85	12.5	16.343	20.186	23.7	22.7	27.7	28.8	29.8	27.6	25.4	22.2	16.2
Pinus elliottii	Litter removal	20.8	19.31	17.82	22.97	26.8	29.4	27.8091	26.7	27.1	25.6273	20.6	16.55	12.5	16.637	21.074	25	23.1	27.5	29.1	28.9	27.7	25.3	22.6	15.9
Pinus elliottii	Litter removal	17.5	18.305	19.11	21.96	25.6	27	26.9182	26.4	26.5	25.2545	21.1	16.65	12.2	16.29	20.08	23.3	22.6	27.7	29.3	29.5	28.1	25.6	22.7	16.4
Pinus elliottii	Litter removal	19.8	18.17	16.54	21.92	25.8	27.5	26.9273	26.2	26.7	25.2909	21.2	16.85	12.5	16.4233	20.4467	23.1	22.9	27.9	28.7	29.6	27.7	25.5	22.3	16

## Sheet: Soil  moisture
Tree species	Treatment	Jan	Feb	Mar	Apr	May	Jun	Jul	Aug	Sep	Oct	Nov	Dec	Jan	Feb	Mar	Apr	May	Jun	Jul	Aug	Sep	Oct	Nov	Dec
Eucalyptus urophylla × E. grandis	Control	3.9	4.1	4.3	1.68	10.9	4.3	3.91	2.6	3.3	2.61	3.5	3.3	3.1	2.46	1.82	7.2	9.8	10.8	4.5	3.5	2.4	1.69	4.2	3.5	Unified unit: (% vol.)
Eucalyptus urophylla × E. grandis	Control	3.9	4.2	4.5	1.71	11.9	4.5	3.92	2.5	3.4	2.58	4.1	3.55	3	2.4	1.8	8.5	9.1	11.8	4.7	3.5	2.7	2	4.6	3.7
Eucalyptus urophylla × E. grandis	Control	4.1	4.8	5.5	1.58	8.2	4	3.45	2.8	3.2	2.52	3.8	3.7	3.6	2.77	1.93	4.4	9.2	11.5	4.2	3.2	3	1.8	4.6	3.3
Eucalyptus urophylla × E. grandis	Control	4.1	4.45	4.8	1.63	10.6	4.6	3.65	2.8	3.2	2.69	3.9	3.75	3.6	2.54333	1.85	8.4	9.5	9.2	4.9	3.7	2.8	1.7	4.8	3.2
Eucalyptus urophylla × E. grandis	Root exclusion	8.5	10.2	11.9	5.15833	19.6	12.2	9.11818	6.4	6.8	3.84545	4.3	6.4	8.5	8.12	7.75556	18.8	9.5	11.1	8.9	6.5	5.9	3.9	4.2	5.9
Eucalyptus urophylla × E. grandis	Root exclusion	5.2	5.6	6	2.19167	8.5	5.1	4.52727	3.6	3.5	2.62727	3.6	4.4	5.2	3.56	1.92222	9.5	8.8	5.5	4.7	4.4	4.2	2.8	2.9	4.5
Eucalyptus urophylla × E. grandis	Root exclusion	4.8	4.9	5	2.275	6.8	4.6	3.91818	3.4	3.6	2.52727	3.4	3.75	4.1	2.92	1.74444	12.5	6.2	7.8	4.5	3.8	3.7	2.7	2.8	3.88
Eucalyptus urophylla × E. grandis	Root exclusion	5	6	7	2.1	8.3	4.8	3.9	3.1	3.5	2.51818	3.8	3.15	2.5	4.86667	3.80741	6.7	7.8	5.4	4.2	5.2	4.5	2.4	2.99	3.23
Eucalyptus urophylla × E. grandis	Litter removal	4.2	4.4	4.6	1.59167	8.2	5.2	3.90909	2.7	3.9	2.70909	3	3.2	3.4	2.46	1.52222	10.3	9.9	10.9	7.6	4.5	2.9	2.3	4.3	4.2
Eucalyptus urophylla × E. grandis	Litter removal	4.2	4.05	3.9	1.75833	11.7	5.7	4.16364	2.6	4.1	2.47273	3.2	3.8	4.4	3.01	1.63333	8.9	9.7	11.1	4.2	5.1	4.5	1.6	4.5	3.4
Eucalyptus urophylla × E. grandis	Litter removal	4.3	4	3.7	1.81667	10.2	3.9	3.46364	2.6	4.1	2.37273	3.3	3.55	3.8	2.61	1.43333	11.5	9.2	11.6	4.4	4.7	4.2	1.9	4.3	4.5
Eucalyptus urophylla × E. grandis	Litter removal	4.4	4.8	5.2	1.71667	10.1	3.9	3.54545	2.5	3.2	2.45455	3	3.4	3.8	2.69333	1.52963	8.6	9.4	10.7	4.1	4.3	4.7	2.1	4.2	3.7
Pinus elliottii	Control	3.5	3.85	4.2	1.11	4.8	3.8	3.32	3.2	3.4	3.34	3.2	2.7	2.2	1.715	1.23	5.8	4.3	5.2	3.9	3.4	1.8	1.1	2.6	2.2
Pinus elliottii	Control	3.6	3.6	3.6	1.01	6.6	3.6	3.34	2.8	2.9	3.08	2.6	2.55	2.5	1.825	1.15	3.5	3.8	5.4	3.8	2.9	1.7	1.2	2.5	2.1
Pinus elliottii	Control	4	3.95	3.9	1.2	7.2	3.9	3.68	3.4	3.4	3.2	3.2	2.95	2.7	2.025	1.35	2.1	3.5	7.5	3.5	3.1	1.9	1.08	2.2	1.9
Pinus elliottii	Control	3.5	3.65	3.8	1.07	7.2	3.6	3.55	3.6	3.5	3.41	3.2	2.45	1.7	1.855	1.24333	4.6	4.1	7.9	3.6	3.6	2.1	1.3	2.7	2.1
Pinus elliottii	Root exclusion	3.8	4.75	5.7	1.13	6.2	4	4.26	4.3	4.4	4.02	3.9	3.3	2.7	6.924	11.148	5.9	6.1	3.9	4.3	4.35	4.5	4.01	3.98	3.32
Pinus elliottii	Root exclusion	4.3	4.45	4.6	1.5	6.6	3.8	3.57	3.4	3.3	3.35	3	2.45	1.9	2.2625	2.625	4	6.5	4	3.6	3.5	3.43	3.36	3.33	2.5
Pinus elliottii	Root exclusion	3.8	3.75	3.7	1.2	6.3	3.9	4.08	4.7	4.9	4.45	4.9	4.55	4.2	3.4125	2.625	9.9	3.8	4.1	4.1	4.71	5.01	4.52	4.85	4.12
Pinus elliottii	Root exclusion	3.7	3.65	3.6	1.21	6.7	3.6	4.09	3.9	3.3	4.04	4	3.45	2.9	4.19967	5.466	10.1	7.1	4.2	4.1	3.92	3.6	4.1	3.21	3.43
Pinus elliottii	Litter removal	1.51	1.43	1.48	1.829	3.65	4.37	3.64182	3.73	3.59	2.34182	1.98	1.46	1.27	1.42	1.688	4.35	4.2	5.4	3.9	2.8	3.7	1.8	2.3	2.2
Pinus elliottii	Litter removal	1.5	1.71	1.56	1.293	2.03	2.07	2.19091	1.76	2.01	1.62273	1.59	1.44	1.03	1.44	1.788	2.25	3.9	4.6	4.1	3.2	3.6	2.4	2.7	2.9
Pinus elliottii	Litter removal	1.51	1.6	1.69	1.556	3.27	3.55	2.32818	1.99	2.57	1.86636	1.86	1.44	2.21	1.41	1.496	0.71	4.6	5.1	3.7	3.4	2.5	1.9	2.5	3.1
Pinus elliottii	Litter removal	1.6	1.59	1.44	1.833	2.96	3.27	2.96273	2.83	3.63	2.47818	2.34	1.46	1.17	1.42333	1.65733	0.77	4	4.9	4.1	2.9	2.8	2.5	2.9	2.5

## Sheet: MBC
Tree species	Treatment	2021-06-01	2021-09-01	2022-01-01	2022-05-01
Eucalyptus urophylla × E. grandis	Control	59.8604	31.1671	46.5943	48.7556	Unified unit:(mg·kg⁻¹)
Eucalyptus urophylla × E. grandis	Control	54.9863	36.3386	49.7231	57.8444
Eucalyptus urophylla × E. grandis	Control	64.8386	32.2256	45.0313	38.0296
Eucalyptus urophylla × E. grandis	Control	59.8951	33.2438	47.1162	48.2099
Eucalyptus urophylla × E. grandis	Root exclusion	64.3707	37.5013	55.1425	63.5556
Eucalyptus urophylla × E. grandis	Root exclusion	46.0462	61.6316	70.7815	104.667
Eucalyptus urophylla × E. grandis	Root exclusion	52.1313	47.7591	62.1042	86.4222
Eucalyptus urophylla × E. grandis	Root exclusion	54.1827	48.964	62.6761	84.8815
Eucalyptus urophylla × E. grandis	Litter removal	115.21	56	84.6405	82.7111
Eucalyptus urophylla × E. grandis	Litter removal	118.913	47.3842	78.3879	68.8667
Eucalyptus urophylla × E. grandis	Litter removal	142.384	48.9176	72.9896	27.6667
Eucalyptus urophylla × E. grandis	Litter removal	125.503	50.7673	78.6726	59.7481
Pinus elliottii	Control	48.778	48.449	53.3275	62.7556
Pinus elliottii	Control	42.5222	41.3544	48.1095	60.4519
Pinus elliottii	Control	71.0919	51.7832	60.7238	59.2963
Pinus elliottii	Control	54.1307	47.1955	54.0536	60.8346
Pinus elliottii	Root exclusion	39.3607	40.8067	48.6928	65.9111
Pinus elliottii	Root exclusion	42.3796	51.0716	48.2763	51.3778
Pinus elliottii	Root exclusion	64.9489	38.1407	51.5484	51.5556
Pinus elliottii	Root exclusion	48.8964	43.3396	49.5058	56.2815
Pinus elliottii	Litter removal	53.2416	50.278	54.7732	60.8
Pinus elliottii	Litter removal	42.0684	47.7502	51.784	65.5333
Pinus elliottii	Litter removal	86.2209	54.7309	64.7099	53.1778
Pinus elliottii	Litter removal	60.5103	50.9197	57.089	59.837

## Sheet: DOC
Tree species	Treatment	2021-06-01	2021-09-01	2022-01-01	2022-05-01
Eucalyptus urophylla × E. grandis	Control	28.24	20.5033	22.6989	19.3533	Unified unit:(mg·kg⁻¹)
Eucalyptus urophylla × E. grandis	Control	26.8567	21.7023	26.503	30.95
Eucalyptus urophylla × E. grandis	Control	23.6233	19.6225	22.0264	22.8333
Eucalyptus urophylla × E. grandis	Control	26.24	20.6094	23.7428	24.3789
Eucalyptus urophylla × E. grandis	Root exclusion	41.83	33.51	35.7033	31.77
Eucalyptus urophylla × E. grandis	Root exclusion	41.86	29.8317	45.4772	64.74
Eucalyptus urophylla × E. grandis	Root exclusion	33.42	37.1908	37.2636	41.18
Eucalyptus urophylla × E. grandis	Root exclusion	39.0367	33.5108	39.4814	45.8967
Eucalyptus urophylla × E. grandis	Litter removal	42.89	28	32.3933	26.29
Eucalyptus urophylla × E. grandis	Litter removal	38.71	35.2753	34.0318	28.11
Eucalyptus urophylla × E. grandis	Litter removal	37.45	21.6767	28.8156	27.32
Eucalyptus urophylla × E. grandis	Litter removal	39.6833	28.3173	31.7469	27.24
Pinus elliottii	Control	51.6167	33.3407	40.6113	36.8767
Pinus elliottii	Control	24.34	31.4807	32.3269	41.16
Pinus elliottii	Control	56.2167	48.9157	60.3352	75.8733
Pinus elliottii	Control	44.0578	37.9124	44.4245	51.3033
Pinus elliottii	Root exclusion	51	37.0392	48.3697	57.07
Pinus elliottii	Root exclusion	29.57	31.0111	35.437	45.73
Pinus elliottii	Root exclusion	73.46	52.0225	73.7842	95.87
Pinus elliottii	Root exclusion	51.3433	40.0243	52.5303	66.2233
Pinus elliottii	Litter removal	55.59	33.32	38.2733	25.91
Pinus elliottii	Litter removal	9.57	31.7363	22.2754	25.52
Pinus elliottii	Litter removal	51.94	44.9001	51.2534	56.92
Pinus elliottii	Litter removal	39.0333	36.6521	37.2674	36.1167

## Sheet: PLFA
Mean
	Gram-positive bacteria						Gram-negative bacteria						Vesicular-arbuscular mycorrhizal fungi	Actinomycetes			Fungi		Total phospholipid fatty acids
biomarker	14:0 iso	15:0 iso	15:0 anteiso	16:0 iso	17:0 iso	17:0 anteiso	16:1 w9c	16:1 w7c	17:0 cyclo w7c	18:1 w7c	18:1 w5c	19:0 cyclo w7c	16:1 w5c	16:0 10-methyl	17:0 10-methyl	18:0 10-methyl	18:2 w6c	18:1 w9c		Unified unit:(nmol・g⁻¹)
Eucalyptus urophylla × E. grandis	0.0308234	0.790417	0.24534	0.614596	0.258062	0.201867	0.0119098	0.197881	0.206146	0.292531	0	0.68363	0.107849	0.576574	0.1477	0.190833	0.674117	0.593648	5.82392
Eucalyptus urophylla × E. grandis	0.0353909	0.732951	0.220399	0.450161	0.169322	0.148691	0.0111731	0.14021	0.190542	0.259523	0	0.634206	0.0752262	0.475989	0.0978614	0.122078	0.454554	0.487208	4.70549
Eucalyptus urophylla × E. grandis	0.0354042	0.780008	0.229519	0.507261	0.197712	0.248488	0.0175405	0.17681	0.180746	0.214217	0	0.633549	0.0971049	0.577844	0.120849	0.145103	0.305029	0.469227	4.93641
Eucalyptus urophylla × E. grandis	0.0343339	0.873454	0.236855	0.532226	0.209718	0.175931	0.0200203	0.177825	0.207969	0.261871	0.0476929	0.764792	0.0925593	0.616969	0.131658	0.16705	0.459918	0.570538	5.58138
Pinus elliottii	0.0167932	0.394646	0.160382	0.278787	0.150793	0.128952	0	0.0898223	0.0898809	0.0815959	0	0.343806	0.0546148	0.326238	0.0638455	0.0886901	0.0860592	0.216991	2.5719
Pinus elliottii	0	0.512784	0.173401	0.444432	0.218428	0.148807	0	0.151385	0.128004	0.114578	0	0.431746	0.0867333	0.443327	0.093137	0.130179	0.111146	0.313739	3.50183
Pinus elliottii	0.0128843	0.555181	0.184604	0.502619	0.187244	0.130059	0	0.110075	0.11666	0.104768	0	0.460127	0.0677668	0.461786	0.10712	0.145815	0.100445	0.304055	3.55121
Pinus elliottii	0.0188144	0.398998	0.153747	0.295893	0.136969	0.114546	0	0.0526961	0.0878562	0.0728367	0	0.30011	0.0490643	0.309746	0.0629398	0.0750008	0.093598	0.198976	2.42179
